# Supplementary material for: Reliability of wing morphometrics for species identification of human-biting black flies (Diptera: Simuliidae) in Thailand
Source: Parasit Vectors. 2024 Dec 18;17:508. doi: 10.1186/s13071-024-06597-8 (PMC11658325; doi:10.1186/s13071-024-06597-8)
Supplement: Supplementary file 1 — Additional file 1: Table S1. Results from the NCBI BLAST search of black fly samples based on COI gene [file 13071_2024_6597_MOESM1_ESM.xlsx]

## Sheet: Table S1
Table S1. Results from the NCBI BLAST search of black fly samples based on COI gene.
Speices (No.)	Haplotype (No.)	Sample code	Accession no.	Closest species	Per. Ident	Accession no.
S. asakoae (10)	H1 (2)	AK1, AK32	PP422429	S. nanthaburiense	99.85	LC509574
				S. nanthaburiense	99.85	LC509572
				S. monglaens	99.83	MF101845
	H2 (2)	AK3, AK28	PP422430	S. asakoae	100	LC509517
				S. vinhphucense	100	OQ117786
				S. hongthaii	100	OQ117773
	H3 (1)	AK4	PP422431	S. asakoae	100	LC509516
				S. chaudinhense	98.41	OQ117769
				S. vinhphucense	98.25	OQ117786
	H4 (1)	AK7	PP422432	S. chaowaense	99.7	LC509571
				S. chaowaense	99.39	LC509570
				S. muangpanense	99.24	LC509567
	H5 (2)	AK9, AK33	PP422433	S. pitasawatae	100	LC509533
				S. loeiense	99.7	LC509530
				S. junkumae	98.94	LC509546
	H6 (1)	AK29	PP422434	S. tamdaoense	99.05	OQ117784
				S. maynmarense	98.98	MF101842
				S. maynmarense	98.81	MF101843
	H7 (1)	AK34	PP422435	S. asakoae	99.85	LC509519
				S. asakoae	99.68	OQ117763
				S. asakoae	99.24	LC509520
S. chamlongi (10)	H8 (9)	CL1, CL2, CL4, CL5, CL6, CL22, CL25, CL26, CL27	PP422436	S. phuluense	100	OQ117896
				S. phuluense	100	OQ117893
				S. chamlongi	100	MK628857
	H9 (1)	CL3	PP422437	S. phuluense	100	OQ117894
				S. phuluense	99.84	OQ117896
				S. chamlongi	99.83	MK628857
S. doipuiense complex (10)	H10 (1)	DP1	PP422438	S. tenebrosum complex	98.97	MK503170
				S. doipuiense complex	97.27	KX424764
				S. tenebrosum complex	97.26	MH571976
	H11 (1)	DP3	PP422439	S. tenebrosum complex	99.15	MK503170
				S. doipuiense complex	98.12	KX424764
				S. doipuiense complex	97.92	KX424778
	H12 (1)	DP4	PP422440	S. tenebrosum complex	99.32	MK503170
				S. doipuiense complex	97.95	KX424764
				S. tenebrosum complex	97.95	MH571976
	H13 (1)	DP5	PP422441	S. tenebrosum complex	98.8	MK503170
				S. doipuiense complex	97.44	KX424764
				S. tenebrosum complex	97.44	MH571976
	H14 (1)	DP16	PP422442	S. doipuiense complex	98.63	KX424764
				S. tenebrosum complex	98.29	MK503170
				S. doipuiense complex	97.05	KX424778
	H15 (1)	DP17	PP422443	S. tenebrosum complex	98.63	MK503170
				S. doipuiense complex	97.27	KX424764
				S. tenebrosum complex	97.26	MH571976
	H16 (1)	DP18	PP422444	S. tenebrosum complex	99.32	MK503170
				S. doipuiense complex	98.29	KX424764
				S. doipuiense complex	97.74	KX424778
	H17 (1)	DP19	PP422445	S. tenebrosum complex	98.8	MK503170
				S. doipuiense complex	97.44	KX424764
				S. tenebrosum complex	97.44	MH571976
	H18 (1)	DP32	PP422446	S. tenebrosum complex	98.8	MK503170
				S. doipuiense complex	98.63	KX424764
				S. tenebrosum complex	97.61	MK503176
	H19 (1)	DP33	PP422447	S. tenebrosum complex	99.15	MK503170
				S. doipuiense complex	98.26	KX424778
				S. tenebrosum complex	98.12	MH571976
S. nodosum (10)	H20 (2)	ND1, ND4	PP422448	S. nodosum	100	KX424721
				S. nodosum	99.85	KP661441
				S. nodosum	99.84	OQ117847
	H21 (1)	ND2	PP422449	S. nodosum	99.85	KP661441
				S. nodosum	99.84	OQ117847
				S. nodosum	99.84	OQ117846
	H22 (6)	ND3, ND5, ND21, ND23, ND24, ND25	PP422450	S. nodosum	100	KP661441
				S. nodosum	100	OQ117847
				S. nodosum	100	OQ117846
	H23 (1)	ND22	PP422451	S. nodosum	99.85	KP661441
				S. nodosum	99.84	OQ117847
				S. nodosum	99.84	OQ117846
S. nigrogilvum (10)	H24 (1)	NG2	PP422452	S. nigrogilvum	99.7	MN598522
				S. nigrogilvum	99.67	MK628891
				S. nigrogilvum	99.66	KX424801
	H25 (1)	NG3	PP422453	S. nigrogilvum	99.7	MN598521
				S. nigrogilvum	99.67	MK628891
				S. nigrogilvum	99.66	KX424801
	H26 (3)	NG4, NG14, NG15	PP422454	S. nigrogilvum	100	MN598522
				S. nigrogilvum	99.85	MN598521
				S. nigrogilvum	99.83	KX424803
	H27 (3)	NG16, NG17, NG34	PP422455	S. nigrogilvum	100	MN598525
				S. nigrogilvum	99.85	MN598520
				S. nigrogilvum	99.7	MT262582
	H28 (1)	NG18	PP422456	S. nigrogilvum	99.7	MN598525
				S. nigrogilvum	99.54	MN598520
				S. nigrogilvum	99.5	MK628890
	H29 (1)	NG33	PP422457	S. nigrogilvum	100	KX424803
				S. nigrogilvum	99.85	MN598522
				S. nigrogilvum	99.83	MK628891
S. tenetrosum complex (10)	H30 (1)	TN1	PP422458	S. tenebrosum complex	99.66	MK503175
				S. tenebrosum complex	99.66	MH571977
				S. tenebrosum complex	99.32	MK503176
	H31 (1)	TN2	PP422459	S. tenebrosum complex	99.83	MK503167
				S. tenebrosum complex	99.15	MK503169
				S. tenebrosum complex	98.97	MK503166
	H32 (1)	TN3	PP422460	S. tenebrosum complex	99.66	MK503167
				S. tenebrosum complex	99.32	MK503169
				S. tenebrosum complex	99.32	MK503166
	H33 (2)	TN4, TN7	PP422461	S. tenebrosum complex	99.66	MH571976
				S. tenebrosum complex	99.49	MK503171
				S. tenebrosum complex	99.32	MK503176
	H34 (1)	TN5	PP422462	S. tenebrosum complex	98.63	MK503170
				S. tenebrosum complex	97.95	MK503176
				S. tenebrosum complex	97.95	MK503171
	H35 (1)	TN6	PP422463	S. tenebrosum complex	99.49	MK503175
				S. tenebrosum complex	99.49	MH571977
				S. tenebrosum complex	99.15	MK503176
	H36 (1)	TN8	PP422464	S. tenebrosum complex	99.66	MK503168
				S. tenebrosum complex	99.66	MK503164
				S. tenebrosum complex	99.49	MK503176
	H37 (1)	TN9	PP422465	S. tenebrosum complex	99.49	MH571976
				S. tenebrosum complex	99.32	MK503171
				S. tenebrosum complex	99.15	MH571975
	H38 (1)	TN10	PP422466	S. tenebrosum complex	99.32	MK503171
				S. tenebrosum complex	99.15	MH571976
				S. tenebrosum complex	99.15	MH571975
S. umphangense (10)	H39 (5)	UP1, UP5, UP8, UP9, UP24	PP422467	S. umphangense	100	MN598528
				S. umphangense	99.85	MN598527
				S. umphangense	98.78	MZ508651
	H40 (1)	UP4	PP422468	S. umphangense	99.24	MN598527
				S. umphangense	99.13	MZ508651
				S. umphangense	99.09	MN598528
	H41 (1)	UP10	PP422469	S. umphangense	99.85	MN598528
				S. umphangense	99.7	MN598527
				S. umphangense	98.95	MN598526
	H42 (1)	UP21	PP422470	S. umphangense	99.85	MN598528
				S. umphangense	99.7	MN598527
				S. umphangense	98.6	MN598526
	H43 (1)	UP30	PP422471	S. umphangense	99.85	MN598528
				S. umphangense	99.7	MN598527
				S. umphangense	98.6	MZ508651
	H44 (1)	UP32	PP422472	S. umphangense	99.39	MN598528
				S. umphangense	99.24	MN598527
				S. umphangense	98.95	MZ508651
