# Supplementary material for: Reliability of wing morphometrics for species identification of human-biting black flies (Diptera: Simuliidae) in Thailand
Source: Parasit Vectors. 2024 Dec 18;17:508. doi: 10.1186/s13071-024-06597-8 (PMC11658325; doi:10.1186/s13071-024-06597-8)
Supplement: Supplementary file 2 — Additional file 2: Table S2. Details of COI sequences generated from the present study and retrieved from NCBI GenBank databased used for molecular analysis [file 13071_2024_6597_MOESM2_ESM.xlsx]

## Sheet: Table S2
Table S2. Details of COI sequences generated from the present study and retrieved from NCBI GenBank databased used for molecular analysis
Species	Haplotype/Isolate	Stage	Collection site	Accession no.	Reference
S. asakoae	H1	Adult	Chiang Mai, Thailand	PP422429	This study
	H2	Adult	Chiang Mai, Thailand	PP422430	This study
	H3	Adult	Chiang Mai, Thailand	PP422431	This study
	H4	Adult	Chiang Mai, Thailand	PP422432	This study
	H5	Adult	Chiang Mai, Thailand	PP422433	This study
	H6	Adult	Chiang Mai, Thailand	PP422434	This study
	H7	Adult	Chiang Mai, Thailand	PP422435	This study
	201L1	Larva	Chiang Mai, Thailand	LC509516	Takaoka H, Srisuka W, Fukuda M, Saeung A. Twenty-one new species of the Simulium (Gomphostilbia) asakoae species group (Diptera, Simuliidae) in Thailand, with their genetic relationships. Zookeys. 2020;950:51–152.
	86F1	Adult	Lampang, Thailand	LC509517	Takaoka H, Srisuka W, Fukuda M, Saeung A. Twenty-one new species of the Simulium (Gomphostilbia) asakoae species group (Diptera, Simuliidae) in Thailand, with their genetic relationships. Zookeys. 2020;950:51–152.
	201F1	Adult	Chiang Mai, Thailand	LC509519	Takaoka H, Srisuka W, Fukuda M, Saeung A. Twenty-one new species of the Simulium (Gomphostilbia) asakoae species group (Diptera, Simuliidae) in Thailand, with their genetic relationships. Zookeys. 2020;950:51–152.
S. vinhphucense	VIETVPH2	Adult	Nghe An, Vietnam	OQ117786	Putt QY, Ya'cob Z, Adler PH, Chen CD, Hew YX, Izwan-Anas N, et al. From bites to barcodes: uncovering the hidden diversity of black flies (Diptera: Simuliidae) in Vietnam. Parasit Vectors. 2023;16:266.
S. hongthaii	VIETHGT1	Adult	Thua Thien Hue, Vietnam	OQ117773	Putt QY, Ya'cob Z, Adler PH, Chen CD, Hew YX, Izwan-Anas N, et al. From bites to barcodes: uncovering the hidden diversity of black flies (Diptera: Simuliidae) in Vietnam. Parasit Vectors. 2023;16:266.
	VIETHGT2	Adult	Vinh Phuc, Vietnam	OQ117774	Putt QY, Ya'cob Z, Adler PH, Chen CD, Hew YX, Izwan-Anas N, et al. From bites to barcodes: uncovering the hidden diversity of black flies (Diptera: Simuliidae) in Vietnam. Parasit Vectors. 2023;16:266.
S. pitasawatae	49M1	Adult	Doi saket, Chiangmai	LC509533	Takaoka H, Srisuka W, Fukuda M, Saeung A. Twenty-one new species of the Simulium (Gomphostilbia) asakoae species group (Diptera, Simuliidae) in Thailand, with their genetic relationships. Zookeys. 2020;950:51–152.
	49L1	Larva	Doi saket, Chiangmai	LC509534	Takaoka H, Srisuka W, Fukuda M, Saeung A. Twenty-one new species of the Simulium (Gomphostilbia) asakoae species group (Diptera, Simuliidae) in Thailand, with their genetic relationships. Zookeys. 2020;950:51–152.
S. loeiense	43L1	Larva	Phu Ruea, Loei	LC509530	Takaoka H, Srisuka W, Fukuda M, Saeung A. Twenty-one new species of the Simulium (Gomphostilbia) asakoae species group (Diptera, Simuliidae) in Thailand, with their genetic relationships. Zookeys. 2020;950:51–152.
	43L2	Larva	Phu Ruea, Loei	LC509531	Takaoka H, Srisuka W, Fukuda M, Saeung A. Twenty-one new species of the Simulium (Gomphostilbia) asakoae species group (Diptera, Simuliidae) in Thailand, with their genetic relationships. Zookeys. 2020;950:51–152.
S. tamdaoense	VIETTAM1	Adult	Nghe An, Vietnam	OQ117784	Putt QY, Ya'cob Z, Adler PH, Chen CD, Hew YX, Izwan-Anas N, et al. From bites to barcodes: uncovering the hidden diversity of black flies (Diptera: Simuliidae) in Vietnam. Parasit Vectors. 2023;16:266.
S. myanmarense	MYMSPA	N/A	Shan, Myanmar	MF101842	Takaoka H, Srisuka W, Low VL, Maleewong W, Saeung A. Two new species of Simulium (Gomphostilbia) (Diptera: Simuliidae) from Myanmar, and their phylogenetic relationships with related species in the S. asakoae species-group. Acta Trop. 2017;176:39–50.
	MYMSPA3	N/A	Shan, Myanmar	MF101843	Takaoka H, Srisuka W, Low VL, Maleewong W, Saeung A. Two new species of Simulium (Gomphostilbia) (Diptera: Simuliidae) from Myanmar, and their phylogenetic relationships with related species in the S. asakoae species-group. Acta Trop. 2017;176:39–50.
S. nanthaburiense	60F2	Adult	Nan, Thailand	LC509572	Takaoka H, Srisuka W, Fukuda M, Saeung A. Twenty-one new species of the Simulium (Gomphostilbia) asakoae species group (Diptera, Simuliidae) in Thailand, with their genetic relationships. Zookeys. 2020;950:51–152.
	49F1	Adult	Nan, Thailand	LC509574	Takaoka H, Srisuka W, Fukuda M, Saeung A. Twenty-one new species of the Simulium (Gomphostilbia) asakoae species group (Diptera, Simuliidae) in Thailand, with their genetic relationships. Zookeys. 2020;950:51–152.
S. monglaense	MYMSPB1	N/A	Shan, Myanmar	MF101845	Takaoka H, Srisuka W, Low VL, Maleewong W, Saeung A. Two new species of Simulium (Gomphostilbia) (Diptera: Simuliidae) from Myanmar, and their phylogenetic relationships with related species in the S. asakoae species-group. Acta Trop. 2017;176:39–50.
S. muangpanense	86M1	Adult	Lampang, Thailand	LC509567	Takaoka H, Srisuka W, Fukuda M, Saeung A. Twenty-one new species of the Simulium (Gomphostilbia) asakoae species group (Diptera, Simuliidae) in Thailand, with their genetic relationships. Zookeys. 2020;950:51–152.
	86L1	Larva	Lampang, Thailand	LC509569	Takaoka H, Srisuka W, Fukuda M, Saeung A. Twenty-one new species of the Simulium (Gomphostilbia) asakoae species group (Diptera, Simuliidae) in Thailand, with their genetic relationships. Zookeys. 2020;950:51–152.
S. chaowaense	164M1	Adult	Phrae, Thailand	LC509570	Takaoka H, Srisuka W, Fukuda M, Saeung A. Twenty-one new species of the Simulium (Gomphostilbia) asakoae species group (Diptera, Simuliidae) in Thailand, with their genetic relationships. Zookeys. 2020;950:51–152.
	164L2	Larva	Phrae, Thailand	LC509571	Takaoka H, Srisuka W, Fukuda M, Saeung A. Twenty-one new species of the Simulium (Gomphostilbia) asakoae species group (Diptera, Simuliidae) in Thailand, with their genetic relationships. Zookeys. 2020;950:51–152.
S. chamlongi	H8	Adult	Chiang Mai & Chiang Rai, Thailand	PP422436	This study
	H9	Adult	Chiang Mai, Thailand	PP422437	This study
	CH4622	Adult	Thailand	MK628857	Jomkumsing P, Tangkawanit U, Wongpakam K, Pramual P. Who is biting you? DNA barcodes reveal cryptic diversity in human-biting black flies (Diptera: Simuliidae). Acta Trop. 2019;196:22–9.
	LUC4605	Adult	Chiangmai, Thailand	MZ508692	Pramual P, Jomkumsing P, Wongpakam K, Wongwian P. DNA barcoding of tropical black flies (Diptera: Simuliidae) in Thailand: One decade of progress. Acta Trop. 2021;224:106116.
S. phuluense	VIETPLU2	Adult	Lao Cai, Vietnam	OQ117894	Putt QY, Ya'cob Z, Adler PH, Chen CD, Hew YX, Izwan-Anas N, et al. From bites to barcodes: uncovering the hidden diversity of black flies (Diptera: Simuliidae) in Vietnam. Parasit Vectors. 2023;16:266.
	VIETPLU4	Adult	Lao Cai, Vietnam	OQ117896	Putt QY, Ya'cob Z, Adler PH, Chen CD, Hew YX, Izwan-Anas N, et al. From bites to barcodes: uncovering the hidden diversity of black flies (Diptera: Simuliidae) in Vietnam. Parasit Vectors. 2023;16:266.
S. doipuiense complex	H10	Adult	Tak, Thailand	PP422438	This study
	H11	Adult	Tak, Thailand	PP422439	This study
	H12	Adult	Tak, Thailand	PP422440	This study
	H13	Adult	Tak, Thailand	PP422441	This study
	H14	Adult	Tak, Thailand	PP422442	This study
	H15	Adult	Tak, Thailand	PP422443	This study
	H16	Adult	Tak, Thailand	PP422444	This study
	H17	Adult	Tak, Thailand	PP422445	This study
	H18	Adult	Tak, Thailand	PP422446	This study
	H19	Adult	Tak, Thailand	PP422447	This study
	DP2161	Larva	Nan, Thailand	KF289432	Pramual P, Adler PH. DNA barcoding of tropical black flies (Diptera: Simuliidae) of Thailand. Mol Ecol Resour. 2014;14:262–71.
	DP2252	Larva	Nan, Thailand	KF289435	Pramual P, Adler PH. DNA barcoding of tropical black flies (Diptera: Simuliidae) of Thailand. Mol Ecol Resour. 2014;14:262–71.
	RF3257	Adult	Kamphaeng Phet, Thailand	KX424764	Pramual P, Thaijarern J, Wongpakam K. DNA barcoding of human-biting black flies (Diptera: Simuliidae) in Thailand. Acta Trop. 2016;164:33–40.
	RF40331A	Adult	Uttaradit, Thailand	KX424778	Pramual P, Thaijarern J, Wongpakam K. DNA barcoding of human-biting black flies (Diptera: Simuliidae) in Thailand. Acta Trop. 2016;164:33–40.
S. nodosum	H20	Adult	Mae Hong Son, Thailand	PP422448	This study
	H21	Adult	Mae Hong Son, Thailand	PP422449	This study
	H22	Adult	Mae Hong Son & Kamphaeng Phet, Thailand	PP422450	This study
	H23	Adult	Kamphaeng Phet, Thailand	PP422451	This study
	M1	Larva	Chiang-Tung, Myanmar	KP661441	Low VL, Adler PH, Sofian-Azirun M, Srisuka W, Saeung A, Huang YT, et al. Tests of conspecificity for allopatric vectors: Simulium nodosum and Simulium shirakii (Diptera: Simuliidae) in Asia. Parasit Vectors. 2015;8:297.
	ND3821	Adult	Mae Hong Son, Thailand	KX424721	Pramual P, Thaijarern J, Wongpakam K. DNA barcoding of human-biting black flies (Diptera: Simuliidae) in Thailand. Acta Trop. 2016;164:33–40.
	VIETNDS2	Adult	Nghe An, Vietnam	OQ117847	Putt QY, Ya'cob Z, Adler PH, Chen CD, Hew YX, Izwan-Anas N, et al. From bites to barcodes: uncovering the hidden diversity of black flies (Diptera: Simuliidae) in Vietnam. Parasit Vectors. 2023;16:266.
S. nigrogilvum	H24	Adult	Tak, Thailand	PP422452	This study
	H25	Adult	Tak, Thailand	PP422453	This study
	H26	Adult	Tak, Thailand	PP422454	This study
	H27	Adult	Tak, Thailand	PP422455	This study
	H28	Adult	Tak, Thailand	PP422456	This study
	H29	Adult	Tak, Thailand	PP422457	This study
	NG46032	Adult	Thailand	MK628891	Jomkumsing P, Tangkawanit U, Wongpakam K, Pramual P. Who is biting you? DNA barcodes reveal cryptic diversity in human-biting black flies (Diptera: Simuliidae). Acta Trop. 2019;196:22–9.
	NGTK4	Adult	Tak, Thaialnd	MN598522	Saeung A, Srisuka W, Aupalee K, Fukuda M, Otsuka Y, Taai K, et al. Natural infections with larvae of Onchocerca species type I in the human-biting black fly, Simulium nigrogilvum (Diptera: Simuliidae), in western Thailand. Acta Trop. 2020;204:105344.
	BL6	Adult	Chiang Mai, Thailand	MT262582	Aupalee K, Saeung A, Srisuka W, Fukuda M, Streit A, Takaoka H. Seasonal filarial infections and their black fly vectors in Chiang Mai province, northern Thailand. Pathogens. 2020;9:512.
S. tenebrosum complex	H30	Adult	Chiang Mai, Thailand	PP422458	This study
	H31	Adult	Chiang Mai, Thailand	PP422459	This study
	H32	Adult	Chiang Mai, Thailand	PP422460	This study
	H33	Adult	Chiang Mai, Thailand	PP422461	This study
	H34	Adult	Chiang Mai, Thailand	PP422462	This study
	H35	Adult	Chiang Mai, Thailand	PP422463	This study
	H36	Adult	Chiang Mai, Thailand	PP422464	This study
	H37	Adult	Chiang Mai, Thailand	PP422465	This study
	H38	Adult	Chiang Mai, Thailand	PP422466	This study
	UMTIDRECTRB1	Larva	Chiang Mai, Thailand	MH571975	Takaoka H, Srisuka W, Low VL, Saeung A. Morphological and molecular analyses of Simulium rufibasis (Diptera: Simuliidae) in Thailand. J Med Entomol. 2019;56:408–15.
	UMTIDRECTRB2	Larva	Chiang Mai, Thailand	MH571976	Takaoka H, Srisuka W, Low VL, Saeung A. Morphological and molecular analyses of Simulium rufibasis (Diptera: Simuliidae) in Thailand. J Med Entomol. 2019;56:408–15.
	UMTIDRECTRB3	Larva	Chiang Mai, Thailand	MH571977	Takaoka H, Srisuka W, Low VL, Saeung A. Morphological and molecular analyses of Simulium rufibasis (Diptera: Simuliidae) in Thailand. J Med Entomol. 2019;56:408–15.
S. umphangense	H39	Adult	Tak & Kamphaeng Phet, Thailand	PP422467	This study
	H40	Adult	Chiang Mai, Thailand	PP422468	This study
	H41	Adult	Kamphaeng Phet, Thailand	PP422469	This study
	H42	Adult	Kamphaeng Phet, Thailand	PP422470	This study
	H43	Adult	Tak, Thailand	PP422471	This study
	H44	Adult	Tak, Thailand	PP422472	This study
	UPTK1	Adult	Tak, Thaialnd	MN598526	Saeung A, Srisuka W, Aupalee K, Fukuda M, Otsuka Y, Taai K, et al. Natural infections with larvae of Onchocerca species type I in the human-biting black fly, Simulium nigrogilvum (Diptera: Simuliidae), in western Thailand. Acta Trop. 2020;204:105344.
	UPTK2	Adult	Tak, Thaialnd	MN598527	Saeung A, Srisuka W, Aupalee K, Fukuda M, Otsuka Y, Taai K, et al. Natural infections with larvae of Onchocerca species type I in the human-biting black fly, Simulium nigrogilvum (Diptera: Simuliidae), in western Thailand. Acta Trop. 2020;204:105344.
	UPTK3	Adult	Tak, Thaialnd	MN598528	Saeung A, Srisuka W, Aupalee K, Fukuda M, Otsuka Y, Taai K, et al. Natural infections with larvae of Onchocerca species type I in the human-biting black fly, Simulium nigrogilvum (Diptera: Simuliidae), in western Thailand. Acta Trop. 2020;204:105344.
